# Supplementary material for: Nb-FAR-1: A key developmental protein affects lipid droplet accumulation and cuticle formation in Nippostrongylus brasiliensis
Source: PLoS Negl Trop Dis. 2025 Jan 17;19(1):e0012769. doi: 10.1371/journal.pntd.0012769 (PMC11741380; doi:10.1371/journal.pntd.0012769)
Supplement: S1 Table — (XLSX) [file pntd.0012769.s001.xlsx]

## Sheet: S1 Table
S1 Table The location of far genes on the chromosomes of N. brasiliensis
Gene	Protein_id	Transcript_id	Chromosome	No. of chromosome	Position on chromosome	Position of transcript on the chromosome
far-1	WKY01693.1	gnl|Q1695|Nippo_chrIII.g7673.t1	III	CP130734.1	28543320..28544192	28543320..28543413,28543565..28543674, 28543734..28543853,28543914..28544085,28544146..28544192
far-2	WKX92179.1	gnl|Q1695|Nippo_chrI.g2394.t1	I	CP130732.1	37665967..37666464	37665967..37666464
far-3	WKX91177.1	gnl|Q1695|Nippo_chrI.g1844.t3	I	CP130732.1	29574518..29580481	29577849..29577966,29579206..29579315, 29579918..29580037,29580200..29580282,29580340..29580481
far-4	WKY02520.1	gnl|Q1695|Nippo_chrIII.g8164.t1	III	CP130734.1	36597961..36600483	36597961..36598072,36599453..36599580, 36600049..36600168,36600245..36600321,36600384..36600483
far-5	WKY01540.1	gnl|Q1695|Nippo_chrIII.g7588.t1	III	CP130734.1	27013775..27018603	27013775..27013862,27015108..27015161, 27015396..27015433,27016296..27016415,27016690..27016776, 27017564..27017726,27018494..27018603
far-6	WKY02785.1	gnl|Q1695|Nippo_chrIII.g8315.t2	III	CP130734.1	38516431..38531986	38526654..38526774,38527945..38528049, 38528950..38529047,38529235..38529333,38529391..38529454, 38531701..38531747,38531981..38531986
far-7	WKY02783.1	gnl|Q1695|Nippo_chrIII.g8315.t1	III	CP130734.1	38516431..38531986	38516431..38516551,38518085..38518230, 38518406..38518504,38518703..38518801,38518860..38518929, 38519209..38519267,38520011..38520040
far-8	WKY02814.1	gnl|Q1695|Nippo_chrIII.g8337.t1	III	CP130734.1	38755223..38757645	38755223..38755300,38755438..38755511, 38755584..38755746,38755829..38755925,38757147..38757256, 38757313..38757350,38757474..38757630
far-9	WKY02815.1	gnl|Q1695|Nippo_chrIII.g8337.t2	III	CP130734.1	38755223..38757645	38755223..38755300, 38755438..38755511, 38755584..38755746, 38755829..38755925, 38757147..38757256, 38757313..38757350, 38757474..38757645
far-10	WKY02829.1	gnl|Q1695|Nippo_chrIII.g8346.t1	III	CP130734.1	38819348..38823453	38819348..38819437,38819539..38819612, 38821243..38821405,38822069..38822165,38822221..38822330, 38822428..38822465,38823264..38823453
far-11	WKX97750.1	gnl|Q1695|Nippo_chrII.g5517.t1	II	CP130733.1	43085324..43087789	43085324..43085420,43086550..43086662, 43086885..43087004,43087086..43087150,43087648..43087789
far-12	WKX95475.1	gnl|Q1695|Nippo_chrII.g4243.t1	II	CP130733.1	21886369..21888793	21886369..21886428,21886489..21886581, 21886856..21887014,21888626..21888696,21888763..21888793
