# Supplementary material for: Nb-FAR-1: A key developmental protein affects lipid droplet accumulation and cuticle formation in Nippostrongylus brasiliensis
Source: PLoS Negl Trop Dis. 2025 Jan 17;19(1):e0012769. doi: 10.1371/journal.pntd.0012769 (PMC11741380; doi:10.1371/journal.pntd.0012769)
Supplement: S2 Table — (XLSX) [file pntd.0012769.s002.xlsx]

## Sheet: S2 Table
S2 Table Expression pattern of 12 N. brasiliensis far genes (FPKM)
Gene	Transcript_id	Egg-1	Egg-2	Egg-3	aver-Egg	L1-1	L1-2	L1-3	aver-L1	L2-1	L2-2	L2-3	aver-L2	L3-1	L3-2	L3-3	aver-L3	L4-1	L4-2	L4-3	aver-L4	L5-1	L5-2	L5-3	aver-L5	Adult-1	Adult-2	Adult-3	aver-Adult
far-1	gnl|Q1695|Nippo_chrIII.g7673.t1	2519.31	75.35	2414.66	1669.77	11169.2	13859.9	14816.1	13281.7	5935.11	5868.06	5096.02	5633.06	2762.78	2916.69	2615.22	2764.9	18683.5	18121.9	18252.2	18352.5	17518.7	23057.2	13895.7	18157.2	3018.86	4840	5348.51	4402.46
far-2	gnl|Q1695|Nippo_chrI.g2394.t1	16.28	0	15.48	10.59	107.26	108.89	100.13	105.43	41.22	30.16	31.42	34.27	6.38	8.87	5.91	7.05	86.69	93.9	87.85	89.48	98.94	156.59	113.42	122.98	14.1	32.71	31.02	25.94
far-3	gnl|Q1695|Nippo_chrI.g1844.t3	0.64	1.74	3.19	1.86	18.24	16.52	7.21	13.99	14.98	7.5	29.62	17.37	0.87	1.66	3.1	1.88	590.8	561.18	605.04	585.67	154.57	170.94	159.17	161.56	38.44	34.15	28.78	33.79
far-4	gnl|Q1695|Nippo_chrIII.g8164.t1	0	0	0	0	0.36	0	0	0.12	0	0	0.35	0.12	0.99	0.47	1.51	0.99	0	0	0	0	1.03	3.19	3.21	2.48	10.02	1.19	2.81	4.67
far-5	gnl|Q1695|Nippo_chrIII.g7588.t1	1.25	0.81	0.67	0.91	65.57	127.67	83.01	92.08	180.74	169.92	170.1	173.59	1561.11	1333.19	1215.45	1369.92	120.1	101.66	116.62	112.79	13.32	21.42	7.03	13.92	0.26	0.8	0.95	0.67
far-6	gnl|Q1695|Nippo_chrIII.g8315.t2	23.48	38.29	26.39	29.39	28.06	27.33	15.63	23.67	11.81	22.47	22.32	18.87	5.38	8.86	4.48	6.24	59.68	56.85	40.25	52.26	22.42	28.72	24.3	25.15	19.04	34.89	28.44	27.46
far-7	gnl|Q1695|Nippo_chrIII.g8315.t1	0	0	0	0	11.72	11.53	9.87	11.04	17.31	17.76	22.82	19.3	345.03	360.31	355.71	353.68	15.68	12.94	26.07	18.23	7.34	11.42	4.94	7.9	0.78	1.19	0.26	0.74
far-8	gnl|Q1695|Nippo_chrIII.g8337.t1	0	0.24	0.39	0.21	1.09	0.24	0.44	0.59	2.67	1.13	3.88	2.56	0.59	0.84	0.89	0.77	0	0	5.69	1.9	0	0.42	0.42	0.28	1.13	0.23	0.21	0.52
far-9	gnl|Q1695|Nippo_chrIII.g8337.t2	0	0	0	0	0	0	0	0	0	0	0	0	0	0	0	0	10.96	8.92	0	6.63	0.39	0	0	0.13	0	0	0	0
far-10	gnl|Q1695|Nippo_chrIII.g8346.t1	0	0	0	0	0	0	0	0	0	0	0	0	50.33	35.12	33.93	39.79	0.32	0	0	0.11	0	0	0	0	0	0.21	0	0.07
far-11	gnl|Q1695|Nippo_chrII.g5517.t1	0	0	0	0	0	0	0	0	0	0	0	0	0	0	0	0	9.11	8.07	9.29	8.82	41.58	23.73	48.45	37.92	0	0	0	0
far-12	gnl|Q1695|Nippo_chrII.g4243.t1	0	0	0	0	87.8	125.45	128.98	114.08	213.1	245.25	293.87	250.74	3400	3138.44	2901.99	3146.81	1208.75	1266.74	1095.48	1190.32	521.62	661.51	432.86	538.66	454.59	158.66	138	250.42
