# Supplementary material for: Nb-FAR-1: A key developmental protein affects lipid droplet accumulation and cuticle formation in Nippostrongylus brasiliensis
Source: PLoS Negl Trop Dis. 2025 Jan 17;19(1):e0012769. doi: 10.1371/journal.pntd.0012769 (PMC11741380; doi:10.1371/journal.pntd.0012769)
Supplement: S3 Table — (XLSX) [file pntd.0012769.s003.xlsx]

## Sheet: S3 Table
S3 Table Mass spectrometry identification of excretory secretions of adult N. brasiliensis in vitro culture.
No	Accession	-10lgP	Coverage (%) ESP	Area ESP	#Peptides	#Unique	Description
1	A0A0N4YR14	367.33	88	123000000000	114	107	SCP domain-containing protein OS=Nippostrongylus brasiliensis OX=27835 GN=NBR_LOCUS19687 PE=4 SV=1
2	A0A0N4YY61	295.6	75	69300000000	60	42	SCP domain-containing protein OS=Nippostrongylus brasiliensis OX=27835 GN=NBR_LOCUS22184 PE=4 SV=1
3	A0A0N4YC90	308.57	69	35500000000	70	19	SCP domain-containing protein OS=Nippostrongylus brasiliensis OX=27835 GN=NBR_LOCUS14149 PE=4 SV=1
4	A0A0N4XIB1	276.29	100	28200000000	45	26	SCP domain-containing protein OS=Nippostrongylus brasiliensis OX=27835 GN=NBR_LOCUS2264 PE=4 SV=1
5	A0A158R0B7	347.77	56	25500000000	98	26	Globin-like protein (inferred by orthology to a C. elegans protein) OS=Nippostrongylus brasiliensis OX=27835 GN=NBR_LOCUS11520 PE=3 SV=1
6	A0A0N4YC89	278.35	63	17000000000	54	3	Uncharacterized protein OS=Nippostrongylus brasiliensis OX=27835 GN=NBR_LOCUS14148 PE=4 SV=1
7	A0A0N4YF54	273.91	70	14000000000	41	15	Globin-like protein (inferred by orthology to a C. elegans protein) OS=Nippostrongylus brasiliensis OX=27835 GN=NBR_LOCUS15372 PE=3 SV=1
8	A0A0N4YAW8	309.83	74	13500000000	55	30	SCP domain-containing protein OS=Nippostrongylus brasiliensis OX=27835 GN=NBR_LOCUS13566 PE=4 SV=2
9	A0A0N4YBA9	313.72	52	10300000000	63	28	SCP domain-containing protein OS=Nippostrongylus brasiliensis OX=27835 GN=NBR_LOCUS13732 PE=4 SV=2
10	A0A0N4XT49	266.78	70	9270000000	31	13	SCP domain-containing protein OS=Nippostrongylus brasiliensis OX=27835 GN=NBR_LOCUS5742 PE=4 SV=1
11	A0A0N4YAW6	250.76	44	8500000000	25	25	SCP domain-containing protein OS=Nippostrongylus brasiliensis OX=27835 GN=NBR_LOCUS13564 PE=4 SV=1
12	A0A0N4XCG6	400.96	60	8430000000	164	136	Vitellogenin domain-containing protein OS=Nippostrongylus brasiliensis OX=27835 GN=NBR_LOCUS142 PE=4 SV=2
13	A0A0N4Y6N1	219.75	34	7810000000	15	15	Sushi domain-containing protein OS=Nippostrongylus brasiliensis OX=27835 GN=NBR_LOCUS11751 PE=4 SV=1
14	A0A158QWM5	294.56	80	7040000000	52	15	Globin-like protein (inferred by orthology to a C. elegans protein) OS=Nippostrongylus brasiliensis OX=27835 GN=NBR_LOCUS522 PE=3 SV=1
15	A0A0N4YTU1	280.26	39	6030000000	35	8	SCP domain-containing protein OS=Nippostrongylus brasiliensis OX=27835 GN=NBR_LOCUS20664 PE=4 SV=1
16	A0A0N4XX46	383.58	61	5820000000	147	137	Vitellogenin-6 (inferred by orthology to a C. elegans protein) OS=Nippostrongylus brasiliensis OX=27835 GN=NBR_LOCUS7525 PE=4 SV=2
17	A0A0N4YAW9	335.45	63	5690000000	79	29	SCP domain-containing protein OS=Nippostrongylus brasiliensis OX=27835 GN=NBR_LOCUS13567 PE=4 SV=1
18	A0A0N4YCW7	256.94	61	5320000000	34	16	Globin-like protein (inferred by orthology to a C. elegans protein) OS=Nippostrongylus brasiliensis OX=27835 GN=NBR_LOCUS14424 PE=3 SV=1
19	A0A0N4Y1N9	230.53	27	4540000000	23	18	SCP domain-containing protein OS=Nippostrongylus brasiliensis OX=27835 GN=NBR_LOCUS9549 PE=4 SV=1
20	A0A158R244	301.89	59	4460000000	40	20	SCP domain-containing protein OS=Nippostrongylus brasiliensis OX=27835 GN=NBR_LOCUS15038 PE=4 SV=1
21	A0A0N4YAW7	237.14	35	4400000000	33	18	SCP domain-containing protein OS=Nippostrongylus brasiliensis OX=27835 GN=NBR_LOCUS13565 PE=4 SV=1
22	A0A0N4XIK1	250.89	64	4220000000	29	28	SCP domain-containing protein OS=Nippostrongylus brasiliensis OX=27835 GN=NBR_LOCUS2355 PE=4 SV=1
23	A0A0N4Y160	255.96	39	3860000000	31	29	SCP domain-containing protein OS=Nippostrongylus brasiliensis OX=27835 GN=NBR_LOCUS9331 PE=4 SV=1
24	A0A3P7AK10	246.61	39	3860000000	23	23	SCP domain-containing protein OS=Nippostrongylus brasiliensis OX=27835 GN=NBR_LOCUS10853 PE=4 SV=1
25	A0A0N4YGI0	221.93	73	3370000000	15	15	SCP domain-containing protein OS=Nippostrongylus brasiliensis OX=27835 GN=NBR_LOCUS15918 PE=4 SV=1
26	A0A0N4Y803	289.61	36	3150000000	36	35	Neprilysin-2 OS=Nippostrongylus brasiliensis OX=27835 GN=NBR_LOCUS12317 PE=3 SV=2
27	A0A0N4YMF2	271.53	66	2890000000	31	28	SCP domain-containing protein OS=Nippostrongylus brasiliensis OX=27835 GN=NBR_LOCUS18347 PE=4 SV=1
28	A0A0N4YF56	298.36	88	2860000000	37	15	Uncharacterized protein OS=Nippostrongylus brasiliensis OX=27835 GN=NBR_LOCUS15374 PE=4 SV=2
29	A0A0N4Y2J3	182.96	61	2750000000	9	3	3'-phosphate/5'-hydroxy nucleic acid ligase OS=Nippostrongylus brasiliensis OX=27835 GN=NBR_LOCUS9944 PE=4 SV=1
30	A0A0N4XZL6	368.86	50	2600000000	119	99	Vitellogenin domain-containing protein OS=Nippostrongylus brasiliensis OX=27835 GN=NBR_LOCUS8634 PE=4 SV=1
31	A0A0N4XXU9	188.37	64	2390000000	13	13	DUF148 domain-containing protein OS=Nippostrongylus brasiliensis OX=27835 GN=NBR_LOCUS7850 PE=4 SV=1
32	A0A0N4XEV7	178.33	44	2360000000	12	11	Uncharacterized protein OS=Nippostrongylus brasiliensis OX=27835 GN=NBR_LOCUS1060 PE=4 SV=1
33	A0A0N4Y646	357.62	80	2320000000	87	10	SCP domain-containing protein OS=Nippostrongylus brasiliensis OX=27835 GN=NBR_LOCUS11530 PE=4 SV=1
34	A0A0N4YHS1	245.79	51	2180000000	24	19	PRE_C2HC domain-containing protein OS=Nippostrongylus brasiliensis OX=27835 GN=NBR_LOCUS16426 PE=4 SV=1
35	A0A0N4YJ63	242.13	78	2170000000	27	3	SCP domain-containing protein OS=Nippostrongylus brasiliensis OX=27835 GN=NBR_LOCUS16991 PE=4 SV=1
36	A0A0N4YWP5	226.88	64	2130000000	20	20	Transthyretin-like family protein OS=Nippostrongylus brasiliensis OX=27835 GN=NBR_LOCUS21668 PE=3 SV=1
37	A0A0N4XT50	269.6	74	2130000000	28	10	SCP domain-containing protein OS=Nippostrongylus brasiliensis OX=27835 GN=NBR_LOCUS5744 PE=4 SV=1
38	A0A0N4YM44	322.5	58	2090000000	67	16	SCP domain-containing protein OS=Nippostrongylus brasiliensis OX=27835 GN=NBR_LOCUS18218 PE=4 SV=1
39	A0A0N4Y761	176.75	35	2010000000	12	11	Uncharacterized protein OS=Nippostrongylus brasiliensis OX=27835 GN=NBR_LOCUS11972 PE=4 SV=1
40	A0A0N4XQI1	235.55	64	1900000000	18	10	SCP domain-containing protein OS=Nippostrongylus brasiliensis OX=27835 GN=NBR_LOCUS4784 PE=4 SV=1
41	A0A0N4YGR1	235.55	75	1870000000	21	18	DUF4440 domain-containing protein OS=Nippostrongylus brasiliensis OX=27835 GN=NBR_LOCUS16009 PE=4 SV=1
42	A0A0N4YF55	297.38	87	1870000000	39	17	ShKT domain-containing protein OS=Nippostrongylus brasiliensis OX=27835 GN=NBR_LOCUS15373 PE=4 SV=1
43	A0A0N4Y9U4	207.09	23	1860000000	15	11	SCP domain-containing protein OS=Nippostrongylus brasiliensis OX=27835 GN=NBR_LOCUS13116 PE=4 SV=1
44	A0A0N4YMM2	174.6	35	1790000000	8	6	SCP domain-containing protein OS=Nippostrongylus brasiliensis OX=27835 GN=NBR_LOCUS18431 PE=4 SV=1
45	A0A0N4XKE0	172.21	34	1770000000	9	9	Uncharacterized protein OS=Nippostrongylus brasiliensis OX=27835 GN=NBR_LOCUS2993 PE=4 SV=1
46	A0A0N4YJW0	208.95	45	1710000000	14	8	GH10 domain-containing protein OS=Nippostrongylus brasiliensis OX=27835 GN=NBR_LOCUS17281 PE=4 SV=1
47	A0A0N4YR13	296.73	82	1680000000	44	11	SCP domain-containing protein OS=Nippostrongylus brasiliensis OX=27835 GN=NBR_LOCUS19686 PE=4 SV=1
48	A0A0N4Y2J4	150.02	31	1660000000	9	4	Inhibitor I9 domain-containing protein OS=Nippostrongylus brasiliensis OX=27835 GN=NBR_LOCUS9945 PE=4 SV=1
49	A0A0N4Y159	243.78	43	1630000000	18	9	Lysozyme OS=Nippostrongylus brasiliensis OX=27835 GN=NBR_LOCUS9330 PE=4 SV=1
50	A0A0N4Y3A1	183.48	51	1620000000	9	9	DOMON domain-containing protein OS=Nippostrongylus brasiliensis OX=27835 GN=NBR_LOCUS10268 PE=4 SV=1
51	A0A158R0B2	173.07	30	1570000000	13	9	SCP domain-containing protein OS=Nippostrongylus brasiliensis OX=27835 GN=NBR_LOCUS11471 PE=4 SV=1
52	A0A0N4YHW4	188.7	54	1560000000	13	12	Saposin B-type domain-containing protein OS=Nippostrongylus brasiliensis OX=27835 GN=NBR_LOCUS16477 PE=4 SV=1
53	A0A0N4YHE3	214.16	37	1530000000	13	13	Endoribonuclease OS=Nippostrongylus brasiliensis OX=27835 GN=NBR_LOCUS16279 PE=3 SV=1
54	A0A0N4XTQ7	254.54	11	1490000000	24	24	Peritrophin OS=Nippostrongylus brasiliensis OX=27835 PE=4 SV=1
55	A0A0N4YNM4	155.92	67	1490000000	6	6	ShKT domain-containing protein OS=Nippostrongylus brasiliensis OX=27835 GN=NBR_LOCUS18839 PE=4 SV=1
56	A0A0N4XW60	145.91	28	1370000000	8	8	Saposin B-type domain-containing protein OS=Nippostrongylus brasiliensis OX=27835 GN=NBR_LOCUS7105 PE=4 SV=1
57	A0A0N4YJK5	240.49	56	1320000000	19	18	ShTK domain protein OS=Nippostrongylus brasiliensis OX=27835 GN=NBR_LOCUS17154 PE=4 SV=2
58	A0A0N4YBA7	324.28	54	1310000000	49	7	SCP domain-containing protein OS=Nippostrongylus brasiliensis OX=27835 GN=NBR_LOCUS13730 PE=4 SV=1
59	A0A0N4YN09	304.88	60	1240000000	36	10	Glycosyl hydrolase family 25 OS=Nippostrongylus brasiliensis OX=27835 GN=NBR_LOCUS18603 PE=4 SV=1
60	A0A0N4YXY5	286.01	64	1230000000	35	2	SCP domain-containing protein OS=Nippostrongylus brasiliensis OX=27835 GN=NBR_LOCUS22108 PE=4 SV=1
61	A0A0N4YIU7	199.23	41	1190000000	16	16	Transthyretin-like family protein OS=Nippostrongylus brasiliensis OX=27835 GN=NBR_LOCUS16854 PE=3 SV=1
62	A0A158R0B1	160.68	25	1190000000	9	9	SCP domain-containing protein OS=Nippostrongylus brasiliensis OX=27835 GN=NBR_LOCUS11470 PE=4 SV=1
63	A0A158R2H4	256.84	38	1170000000	25	25	Peptidase_M13 domain-containing protein OS=Nippostrongylus brasiliensis OX=27835 GN=NBR_LOCUS15919 PE=3 SV=1
64	A0A158QWV4	238.61	22	1150000000	25	24	Peptidase A1 domain-containing protein OS=Nippostrongylus brasiliensis OX=27835 GN=NBR_LOCUS5847 PE=3 SV=1
65	A0A0N4XWU7	220.36	18	1100000000	20	19	Hyaluronidase OS=Nippostrongylus brasiliensis OX=27835 GN=NBR_LOCUS7401 PE=3 SV=1
66	A0A0N4YWP9	183.17	45	1040000000	16	5	SCP domain-containing protein OS=Nippostrongylus brasiliensis OX=27835 GN=NBR_LOCUS21672 PE=4 SV=1
67	A0A0N4XY20	226.81	61	1020000000	12	12	SCP domain-containing protein OS=Nippostrongylus brasiliensis OX=27835 GN=NBR_LOCUS7949 PE=4 SV=1
68	P51535	238.86	71	983000000	28	15	Myoglobin OS=Nippostrongylus brasiliensis OX=27835 GN=GLBB PE=2 SV=1
69	A0A0N4XGW5	188.3	50	974000000	15	13	DUF148 domain-containing protein OS=Nippostrongylus brasiliensis OX=27835 GN=NBR_LOCUS1768 PE=4 SV=1
70	A0A158R1A0	236.87	14	941000000	19	8	ShKT domain-containing protein OS=Nippostrongylus brasiliensis OX=27835 GN=NBR_LOCUS13373 PE=4 SV=1
71	A0A0N4YUX8	337.58	53	888000000	68	29	WW domain-containing protein OS=Nippostrongylus brasiliensis OX=27835 GN=NBR_LOCUS21051 PE=4 SV=1
72	A0A0N4Y1L3	166.26	25	849000000	7	7	Ricin B-type lectin domain-containing protein OS=Nippostrongylus brasiliensis OX=27835 GN=NBR_LOCUS9517 PE=4 SV=1
73	A0A158R2F1	212.91	67	817000000	19	18	Nematode fatty acid retinoid binding protein OS=Nippostrongylus brasiliensis OX=27835 GN=NBR_LOCUS15745 PE=3 SV=1
74	A0A0N4XVA6	187.66	35	817000000	14	12	14-3-3-like protein 2 (inferred by orthology to a C. elegans protein) OS=Nippostrongylus brasiliensis OX=27835 GN=NBR_LOCUS6712 PE=3 SV=2
75	A0A0N4XR40	228.39	55	789000000	16	15	SCP domain-containing protein OS=Nippostrongylus brasiliensis OX=27835 GN=NBR_LOCUS4993 PE=4 SV=1
76	A0A0N4YB88	242.75	37	777000000	23	22	Chorion peroxidase (inferred by orthology to a D. melanogaster protein) OS=Nippostrongylus brasiliensis OX=27835 PE=4 SV=1
77	A0A0N4XJB6	232.95	57	771000000	28	17	DUF148 domain-containing protein OS=Nippostrongylus brasiliensis OX=27835 GN=NBR_LOCUS2619 PE=4 SV=1
78	A0A0N4XXG6	229.79	30	767000000	19	19	CPG4 domain-containing protein OS=Nippostrongylus brasiliensis OX=27835 GN=NBR_LOCUS7681 PE=4 SV=1
79	A0A0N4XZ95	188.82	50	745000000	12	12	Aspartyl protease inhibitor OS=Nippostrongylus brasiliensis OX=27835 GN=NBR_LOCUS8480 PE=3 SV=1
80	A0A0N4XPD5	187.59	56	737000000	13	10	Peptidyl-prolyl cis-trans isomerase OS=Nippostrongylus brasiliensis OX=27835 GN=NBR_LOCUS4388 PE=3 SV=1
81	A0A0N4Y1H8	128.11	44	695000000	8	6	Uncharacterized protein OS=Nippostrongylus brasiliensis OX=27835 GN=NBR_LOCUS9477 PE=3 SV=1
82	A0A158QWT1	212.04	62	682000000	18	9	SCP domain-containing protein OS=Nippostrongylus brasiliensis OX=27835 GN=NBR_LOCUS5743 PE=4 SV=1
83	A0A0N4YUB2	188	62	679000000	11	9	ZnMc domain-containing protein OS=Nippostrongylus brasiliensis OX=27835 GN=NBR_LOCUS20835 PE=4 SV=1
84	A0A0N4Y1R1	224.36	53	665000000	23	23	Galectin OS=Nippostrongylus brasiliensis OX=27835 GN=NBR_LOCUS9575 PE=4 SV=1
85	A0A0N4XLZ9	155.08	47	661000000	4	4	Nucleoside diphosphate kinase OS=Nippostrongylus brasiliensis OX=27835 GN=NBR_LOCUS3552 PE=3 SV=1
86	A0A0N4XYY9	225.41	45	646000000	25	24	Protein disulfide-isomerase OS=Nippostrongylus brasiliensis OX=27835 GN=NBR_LOCUS8346 PE=3 SV=1
87	A0A0N4XUX9	228.7	32	645000000	27	27	Chondroitin proteoglycan 1 (inferred by orthology to a C. elegans protein) OS=Nippostrongylus brasiliensis OX=27835 GN=NBR_LOCUS6554 PE=4 SV=1
88	A0A158R0Z9	249.35	60	619000000	26	24	FABP domain-containing protein OS=Nippostrongylus brasiliensis OX=27835 GN=NBR_LOCUS12835 PE=3 SV=1
89	A0A0N4YKP6	222.53	41	614000000	21	14	SCP domain-containing protein OS=Nippostrongylus brasiliensis OX=27835 GN=NBR_LOCUS17631 PE=4 SV=1
90	A0A0N4YBA4	281.38	38	598000000	36	7	SCP domain-containing protein OS=Nippostrongylus brasiliensis OX=27835 GN=NBR_LOCUS13727 PE=4 SV=1
91	A0A0N4XN62	310.54	33	593000000	43	13	Uncharacterized protein OS=Nippostrongylus brasiliensis OX=27835 GN=NBR_LOCUS3965 PE=4 SV=1
92	A0A0N4YSU7	211.52	17	588000000	13	10	SCP domain-containing protein OS=Nippostrongylus brasiliensis OX=27835 GN=NBR_LOCUS20320 PE=4 SV=1
93	A0A0N4Y9U5	211.89	21	585000000	22	17	SCP domain-containing protein OS=Nippostrongylus brasiliensis OX=27835 GN=NBR_LOCUS13117 PE=4 SV=1
94	A0A0N4XJT7	155.28	17	584000000	8	6	SCP domain-containing protein OS=Nippostrongylus brasiliensis OX=27835 GN=NBR_LOCUS2790 PE=4 SV=1
95	A0A0N4YFD0	170.26	23	579000000	8	8	GH26 domain-containing protein OS=Nippostrongylus brasiliensis OX=27835 GN=NBR_LOCUS15459 PE=3 SV=1
96	A0A0N4Y6P1	264.77	59	572000000	25	24	phosphopyruvate hydratase OS=Nippostrongylus brasiliensis OX=27835 GN=NBR_LOCUS11765 PE=3 SV=1
97	A0A158QXQ7	256.14	21	550000000	25	25	Peptidase_M13_N domain-containing protein OS=Nippostrongylus brasiliensis OX=27835 GN=NBR_LOCUS7238 PE=3 SV=1
98	A0A0N4YS80	149.79	25	542000000	7	6	Cathepsin B (inferred by orthology to a human protein) OS=Nippostrongylus brasiliensis OX=27835 GN=NBR_LOCUS20103 PE=3 SV=1
99	A0A0N4XY18	256.36	44	527000000	24	20	SCP domain-containing protein OS=Nippostrongylus brasiliensis OX=27835 GN=NBR_LOCUS7947 PE=4 SV=1
100	A0A0N4Y987	220.29	87	511000000	16	15	Translationally-controlled tumor protein homolog (inferred by orthology to a C. elegans protein) OS=Nippostrongylus brasiliensis OX=27835 GN=NBR_LOCUS12851 PE=3 SV=1
