# Supplementary material for: Nb-FAR-1: A key developmental protein affects lipid droplet accumulation and cuticle formation in Nippostrongylus brasiliensis
Source: PLoS Negl Trop Dis. 2025 Jan 17;19(1):e0012769. doi: 10.1371/journal.pntd.0012769 (PMC11741380; doi:10.1371/journal.pntd.0012769)
Supplement: S4 Table — (XLSX) [file pntd.0012769.s004.xlsx]

## Sheet: S4 Table
S4 Table Transcriptome data of L3s and adults of N. brasiliensis with RNAi of Nb-far-1 gene
Group	Sample	Raw data	Clean data	Mapped reads with genome
		No. of reads	Clean reads (%)	Total mapped reads	Mapped (%)
Adult_WT	Adult_WT_1	43845116	98.49	25643931	92.64
	Adult_WT_2	36245786	97.94	19421873	90.81
	Adult_WT_3	41388768	98.45	23625201	93.01
Adult_EV	Adult_EV_1	44594002	98.44	26623732	92.38
	Adult_EV_2	43265944	98.8	24673280	92.06
	Adult_EV_3	42221008	98.58	24482095	91.57
Adult_310	Adult_310_1	40414876	98.27	22612226	90.94
	Adult_310_2	44298304	98.71	26107006	92.61
	Adult_310_3	43764412	98.72	24938744	92.52
L3_WT	L3_WT_1	43622740	98.67	20855711	86.26
	L3_WT_2	44236722	98.31	19512011	83.8
	L3_WT_3	51027902	98.75	23300158	83.39
L3_EV	L3_EV_1	43314562	98.85	20633841	86.16
	L3_EV_2	54691572	98.78	25997966	85.83
	L3_EV_3	57202562	98.88	27949003	86.25
L3_310	L3_310_1	54138638	98.7	25851306	85.5
	L3_310_2	46067028	98.51	21993334	85.49
	L3_310_3	44646908	99.07	20457088	83.84
