# Supplementary material for: Nb-FAR-1: A key developmental protein affects lipid droplet accumulation and cuticle formation in Nippostrongylus brasiliensis
Source: PLoS Negl Trop Dis. 2025 Jan 17;19(1):e0012769. doi: 10.1371/journal.pntd.0012769 (PMC11741380; doi:10.1371/journal.pntd.0012769)
Supplement: S5 Table — (XLSX) [file pntd.0012769.s005.xlsx]

## Sheet: S5 Table
S5 Table Expression pattern of reproduction-related genes in N. brasiliensis with Nb-far-1 RNAi and across developmental stages (FPKM)
Description	Gene_ID	L3_WT_1	L3_WT_2	L3_WT_3	aver_L3_WT	L3_EV_1	L3_EV_2	L3_EV_3	aver_L3_EV	L3_310_1	L3_310_2	L3_310_3	aver_L3_310	Adult_WT_1	Adult_WT_2	Adult_WT_3	aver_Adult_WT	Adult_EV_1	Adult_EV_2	Adult_EV_3	aver_Adult_EV	Adult_310_1	Adult_310_2	Adult_310_3	aver_Adult_310
Major sperm protein	Q1695_006719	21.09	26.65	35.3	27.68	25.06	30.02	23.2	26.1	38.97	40.89	37.95	39.27	15.02	18.06	9.06	14.05	8.51	17.28	17.21	14.33	0.7	6.74	6.74	4.73
	Q1695_010204	0.6	0.13	0.37	0.36	0.54	0.38	0.04	0.32	0.24	0.17	0.12	0.18	11.6	10.84	6.71	9.72	7.15	9.35	12.67	9.72	2.17	6.77	6.44	5.13
Components-related with sperm crawling	Q1695_015989	8.15	23.51	19.93	17.2	14.34	20.3	18.16	17.6	18.91	20.94	17.84	19.23	13.23	14.37	9.43	12.34	8.16	12.24	12.43	10.94	0.64	7.4	6.97	5
	Q1695_010222	20.3	27.79	25.46	24.52	23.28	26.41	19.93	23.21	15.76	19.54	17.22	17.51	516.74	675.55	291.67	494.65	243.01	564.24	427.34	411.53	53.48	235.31	229.8	172.86
	Q1695_013759	0	0.72	0.3	0.34	0.69	1.09	0.76	0.85	0.27	0.32	0.35	0.32	4.15	7.26	3.3	4.9	4.25	6.26	9.53	6.68	1.86	1.63	4.82	2.77
	Q1695_009333	0	0	0	0	0	0.24	0	0.08	0	0	0	0	4.39	11.52	4.5	6.8	2.81	4.77	5.86	4.48	0	0.72	3.25	1.32
	Q1695_009732	0.45	0.44	0.6	0.49	0.34	0.42	0.44	0.4	0.21	0.28	0.15	0.21	20.88	23.85	14.12	19.62	10.8	19.39	19.02	16.41	1.12	10.78	8.9	6.94
Serine protease inhibitor	Q1695_003064	3.04	3.92	6.38	4.45	4.38	4.68	3.38	4.15	3.14	4.11	2.88	3.38	81.52	63.5	50.81	65.28	24.33	62.3	99.28	61.97	0.39	16.89	16.42	11.24
	Q1695_007998	0.29	0.92	0	0.4	0.29	0.23	0	0.17	0	0	0	0	18.64	17.11	10.11	15.29	13.42	11.98	21.9	15.76	2.09	7.3	10.27	6.55
	Q1695_003050	0	0.82	2.28	1.03	2.85	2.87	0.95	2.22	1.65	1.21	1.57	1.48	55.53	56.46	26.62	46.21	27.74	53.91	47.99	43.21	3.96	27.08	27.72	19.58
Description	Gene_ID	Egg-1	Egg-2	Egg-3	aver-Egg	L1-1	L1-2	L1-3	aver-L1	L2-1	L2-2	L2-3	aver-L2	L3-1	L3-2	L3-3	aver-L3	L4-1	L4-2	L4-3	aver-L4	L5-1	L5-2	L5-3	aver-L5	Adult-1	Adult-2	Adult-3	aver-Adult
Major sperm protein	Q1695_006719	1.44	0	2.17	1.2	160.21	185.57	147.18	164.32	106.7	110.94	121.63	113.09	363.84	321.55	285.61	323.67	30.98	25.07	27.6	27.88	312.36	204	182.04	232.8	50.86	49.42	48.91	49.73
	Q1695_010204	0.32	0.34	0.28	0.31	0.06	0.6	0.19	0.28	0	0.38	0	0.13	0.09	0.55	0.77	0.47	0.57	0	0.08	0.22	20.42	9.4	15.5	15.11	3.51	5.73	5.41	4.88
Components-related with sperm crawling	Q1695_015989	0.88	0	0.47	0.45	0.51	0.58	2.28	1.12	1.82	1.7	1.72	1.75	29.21	38.19	30.35	32.58	1.99	6.49	3.03	3.84	44.4	20.97	28.81	31.39	2.81	2.88	5.1	3.6
	Q1695_010222	111.11	72.96	96.23	93.43	25.83	12.55	28.81	22.4	23.81	22.82	24.94	23.86	58.67	73.66	59.57	63.97	88.56	41.65	89.96	73.39	5530.77	3493.85	4456.58	4493.73	1138.58	1070.9	1048.63	1086.04
	Q1695_013759	0	0	0	0	0	0	0	0	0	0	0	0	0	0	1.97	0.66	0	0	0	0	63.29	47.01	42.69	51	4.84	3.28	13.19	7.1
	Q1695_009333	0	0.95	0	0.32	0	0	0.93	0.31	0	0	0.93	0.31	0	1.16	0	0.39	0	0	5.53	1.84	3249.2	1225.61	2439.84	2304.88	136.62	172.11	113.37	140.7
	Q1695_009732	0.35	0.08	0.23	0.22	0	0.08	0	0.03	0.32	0.31	0.35	0.33	0.16	0.34	0.31	0.27	1.29	1.27	1.02	1.19	240.16	13.94	339.86	197.99	54.03	4.13	2.66	20.27
Serine protease inhibitor	Q1695_003064	0	1.23	0	0.41	0	0.42	0	0.14	0.43	1.63	0.37	0.81	3.07	0	1.04	1.37	0	0	0	0	24.91	7.34	22.43	18.23	21.58	18.9	26.18	22.22
	Q1695_007998	0	0	0.69	0.23	0	0	0	0	0	0	0	0	0	0	0	0	0	0	0	0	54.21	35.85	37.4	42.49	5.8	9.32	9.77	8.3
	Q1695_003050	1.11	5.37	0	2.16	1.09	0	0	0.36	0	0	0	0	0.75	0.72	2.29	1.25	0	0	0	0	61.76	49.15	92.26	67.72	15.43	13.39	12.94	13.92
