# Supplementary material for: Nb-FAR-1: A key developmental protein affects lipid droplet accumulation and cuticle formation in Nippostrongylus brasiliensis
Source: PLoS Negl Trop Dis. 2025 Jan 17;19(1):e0012769. doi: 10.1371/journal.pntd.0012769 (PMC11741380; doi:10.1371/journal.pntd.0012769)
Supplement: S6 Table — (XLSX) [file pntd.0012769.s006.xlsx]

## Sheet: S6 Table
S6_Table Expression pattern of development-related genes in N. brasiliensis with Nb-far-1 RNAi and across developmental stages (FPKM)
Developmental stage	Description	Gene_ID	L3_WT_1	L3_WT_2	L3_WT_3	aver_L3_WT	L3_EV_1	L3_EV_2	L3_EV_3	aver_L3_EV	L3_310_1	L3_310_2	L3_310_3	aver_L3_310	Adult_WT_1	Adult_WT_2	Adult_WT_3	aver_Adult_WT	Adult_EV_1	Adult_EV_2	Adult_EV_3	aver_Adult_EV	Adult_310_1	Adult_310_2	Adult_310_3	aver_Adult_310
L3	Amino acid metabolism	Q1695_003073	10.08	8.83	10.72	9.88	13.57	12.72	16.94	14.41	10.09	7.53	8.31	8.64	86.94	115.72	105.84	102.83	104.23	156.56	96.77	119.19	161.04	114.74	169.27	148.35
		Q1695_003088	5.55	6.34	6.57	6.15	8.95	10	8.8	9.25	6.33	6.12	4.74	5.73	0.27	0	0.44	0.24	0.26	0.14	0.56	0.32	0.08	0.46	0.69	0.41
		Q1695_004889	5674.04	1510.2	1809.3	2997.84	1310.29	1247.48	1214.57	1257.44	2349.77	2382.74	2378.25	2370.25	710.81	701.82	795.14	735.93	830.17	668.27	836.88	778.44	678.28	771.5	566.28	672.02
		Q1695_009403	5.97	0.98	0.95	2.63	3.81	3.3	3.56	3.56	1.35	1.59	1.72	1.55	62.84	50.63	59.97	57.81	66.39	52.09	61.99	60.16	56.04	65.77	57.72	59.84
		Q1695_010960	2.19	3.64	3.48	3.11	1.83	2.51	1.49	1.94	3.52	3.34	3.6	3.49	5.87	4.76	3.19	4.61	3.19	4.21	2.99	3.46	1.39	4.46	3.25	3.03
		Q1695_013427	649.99	177.2	185.78	337.66	144.4	143.85	141.59	143.28	226.24	219.15	217.46	220.95	164.79	136.95	177.96	159.9	170.23	146.01	167.02	161.09	174.77	173.52	138.92	162.4
		Q1695_014715	37.94	17.32	18.04	24.43	22.49	22.8	20.99	22.09	16.07	11.69	15.99	14.58	59.39	54.46	55.58	56.48	59.48	70.12	52.42	60.67	66.42	52.38	63.32	60.71
		Q1695_015008	92.58	82.79	76.69	84.02	112.68	111.9	98.92	107.84	64.69	77.11	64.58	68.79	246.72	309.04	237.66	264.47	255.31	354.36	260.31	289.99	345.05	237.59	361.41	314.68
		Q1695_001749	9.46	3.64	2.69	5.26	9.89	7.73	7.63	8.42	6.28	3.7	4.48	4.82	11.12	11.01	10.86	11	15.37	9.04	10.39	11.6	12.4	13.5	7.81	11.23
		Q1695_011760	71.39	73.88	74.25	73.17	113.49	104.53	117.93	111.99	68.95	74.25	60.35	67.85	185.34	142.14	191.85	173.11	154.85	139.6	168.17	154.2	135.34	166.6	138.4	146.78
		Q1695_001269	187.13	62.59	51.49	100.4	111.15	114.33	106.06	110.51	68.11	61.36	73.09	67.52	75.26	79.07	76.42	76.91	46.73	68.17	53.84	56.25	72.93	70.74	80.48	74.72
		Q1695_012000	20.02	8.39	6.22	11.54	22.06	15.42	16.23	17.9	8.27	7.3	6.19	7.25	815.36	1234.52	989.17	1013.02	1026.17	1654.5	928.39	1203.02	1580.73	838.75	1616.09	1345.19
		Q1695_000091	11.59	13.87	11.86	12.44	19.51	15.26	18.96	17.91	10.61	9.42	13.4	11.14	7.23	6.11	6.78	6.71	7.47	5.39	6.98	6.61	5.06	5.3	3.59	4.65
		Q1695_016219	0.8	0.51	0.33	0.55	0.49	1.16	1.23	0.96	0.04	0.25	0.16	0.15	9.03	10.82	9.52	9.79	10.79	11.79	8.93	10.51	13.23	9.69	7.74	10.22
		Q1695_000181	20.27	6.23	8.66	11.72	15.05	13.6	13.87	14.17	7.54	8.88	8.98	8.47	325.71	405.54	346.88	359.37	379.9	445.25	367.77	397.64	462.42	364.49	421.45	416.12
		Q1695_005373	17.08	9.27	9.19	11.84	9.09	10.66	8.72	9.49	19.12	20.46	17.66	19.08	30.05	29.22	26.26	28.51	34.62	40.41	35.65	36.9	35.24	34.97	39.56	36.59
		Q1695_010135	2.19	0.11	0.32	0.87	2.83	1.1	1.36	1.76	0.53	0.05	0.31	0.3	29.67	14.31	20.53	21.5	12.93	15.47	20.97	16.45	9.81	19.62	11.86	13.76
		Q1695_009397	10.94	14.14	16.64	13.91	18.2	18.53	21.03	19.25	11.56	9.54	13.59	11.56	129.7	142.25	131.26	134.4	167.91	175.12	138.15	160.4	146.86	150.66	135.63	144.38
	Glycometabolism	Q1695_013693	37.96	12.21	11.63	20.6	21.92	18.42	19.56	19.97	12.18	11.56	13.82	12.52	49.78	47.62	60.3	52.57	68.57	35.69	43.67	49.31	46.63	51.93	34.82	44.46
		Q1695_007520	13.58	7.18	6.77	9.18	11.08	9.71	12.44	11.08	6.37	6.39	5.97	6.24	22.82	26.68	25.5	25	28.37	27.37	30.21	28.65	29.46	27.91	28.9	28.76
		Q1695_008105	47.2	19.24	17.99	28.14	37.95	36.56	33.83	36.11	12.39	16.97	13.62	14.33	64.72	54.47	52.83	57.34	36.42	54.06	49.67	46.72	56.52	52.83	49.2	52.85
		Q1695_003514	14.52	8.87	8.87	10.75	12.93	12.89	9.77	11.86	6.89	7.03	7.82	7.25	12.06	13.26	9.36	11.56	13	19.94	14.24	15.73	16.94	8.36	21.49	15.6
	Lipid metabolism	Q1695_010310	75.7	33.5	26.46	45.22	70.62	71.93	49.55	64.03	33.47	31.14	24.44	29.68	90.91	120.95	78.58	96.81	96.03	164.74	113.64	124.8	167.3	102.7	115.96	128.66
		Q1695_011218	1.42	0.5	0.97	0.97	2.47	1.19	2.07	1.91	0.38	0.83	0.48	0.57	12.77	12.85	8.06	11.23	11.99	13.93	11.72	12.55	13.38	9.81	17.27	13.48
		Q1695_015008	92.58	82.79	76.69	84.02	112.68	111.9	98.92	107.84	64.69	77.11	64.58	68.79	246.72	309.04	237.66	264.47	255.31	354.36	260.31	289.99	345.05	237.59	361.41	314.68
		Q1695_015586	1550.22	682.85	644.94	959.34	1490.04	1453.7	1246.8	1396.85	822.62	879.11	822.97	841.57	3063.83	4398.17	2915.17	3459.06	3010.8	4356.42	3521.16	3629.46	4353.84	3532.68	4330.86	4072.46
		Q1695_013427	649.99	177.2	185.78	337.66	144.4	143.85	141.59	143.28	226.24	219.15	217.46	220.95	164.79	136.95	177.96	159.9	170.23	146.01	167.02	161.09	174.77	173.52	138.92	162.4
		Q1695_015058	55.45	21.32	24	33.59	32.52	36.31	39.47	36.1	21.36	19.82	18.51	19.9	24.13	30.34	24.17	26.21	34.54	34.37	55.77	41.56	19.04	26.56	42.89	29.5
		Q1695_007127	8.15	4.94	5.74	6.28	8.99	6.9	8.16	8.02	3.58	4.93	4.06	4.19	19.68	14.93	18.02	17.54	10.48	10.84	15.42	12.24	10.68	20.25	10.64	13.86
		Q1695_001896	0.99	0.12	0	0.37	0.56	0.71	0.25	0.5	0	0	0.11	0.04	67.71	71.89	63.06	67.55	86.99	93.96	72.01	84.32	91.61	74.35	86.3	84.08
Adult	Amino acid metabolism	Q1695_011995	3.71	2.76	0.99	2.49	2.43	1.19	0.69	1.44	2.09	1.05	0	1.05	36.1	33.93	17.79	29.28	19.63	27.7	29.53	25.62	5.9	16.35	18.35	13.53
		Q1695_009708	19.31	19.25	18.51	19.03	17.99	18.83	22.15	19.66	22.8	23.39	21.48	22.56	7.25	5.47	7.15	6.62	6.07	4.85	8.79	6.57	2.39	5.06	3.77	3.74
		Q1695_013813	0.71	0.82	0.69	0.74	0.78	0.43	0.4	0.53	0.9	0.28	0.48	0.56	89.56	82.73	55.53	75.94	53.5	85.65	112.05	83.73	3.28	56.12	41.6	33.66
		Q1695_001290	554.79	316.2	306.18	392.39	275.28	355.34	311.19	313.94	290.23	337.6	221.99	283.27	33.38	40.14	25.84	33.12	28.91	31.38	28.26	29.52	53.25	38.76	59.51	50.51
		Q1695_015895	0.85	0	0.47	0.44	0.54	0.51	0.08	0.38	0.17	0.91	0.65	0.58	41.17	35.1	27.81	34.69	21.12	31.78	43.89	32.27	1.16	19.18	19.64	13.33
	Glycometabolism	Q1695_007602	0.22	1.59	0.8	0.87	0.53	0.72	0.44	0.56	0.48	0.28	0.31	0.36	34.3	39.42	21.24	31.65	23.79	39.21	36.64	33.21	1.22	20.82	16.71	12.92
		Q1695_003706	2.69	2.15	2.45	2.43	2.29	2.89	2.32	2.5	1.28	1.27	2.12	1.56	17.42	19.59	15.62	17.54	11.62	10.87	18.09	13.53	4.78	9.43	9.51	7.91
		Q1695_009289	1.17	0.55	0.75	0.83	0.53	0.68	0.19	0.47	0.84	0.49	0.86	0.73	34.25	26.89	22.3	27.82	18.01	24.73	38.19	26.98	1.07	17.44	14.47	10.99
		Q1695_011116	11.06	12.84	15.55	13.15	15.88	12.94	12.61	13.81	9.81	9.6	9.55	9.65	31.27	32.64	18.97	27.62	16.6	28.73	34.19	26.51	1.97	15.03	17.16	11.39
		Q1695_007338	0.61	0.65	0.18	0.48	0.21	0	0.15	0.12	0.16	0.77	0	0.31	27.36	23.56	29.86	26.93	21.04	14.58	23.75	19.79	39.7	54.22	21.46	38.46
		Q1695_008827	0	0.51	0.28	0.26	0.16	0	0	0.05	0.13	0.45	0	0.19	5.79	8.26	1.95	5.33	2.96	6.22	4.83	4.67	0.29	2.14	2.24	1.56
		Q1695_010438	0.17	0.18	0.15	0.17	0	0	0	0	0	0	0	0	7.71	3.49	8.21	6.47	2.29	8.22	4.25	4.92	0.31	1.78	1.29	1.13
	Lipid metabolism	Q1695_013033	0.44	0.22	0.16	0.27	0.16	0.39	0.41	0.32	0.25	0.25	0.37	0.29	8.41	6.39	6.98	7.26	6.37	5.44	9.14	6.98	3.4	5.64	3.26	4.1
		Q1695_010437	0.24	0.08	0	0.11	0	0	0.18	0.06	0.06	0.3	0.32	0.23	13.28	11.19	6.4	10.29	11.76	9.96	15.34	12.36	1.87	7.54	7.56	5.66
		Q1695_014477	10.97	5.45	7.24	7.89	9.93	9.69	9.1	9.57	9.39	7.42	12.52	9.78	6.01	4.4	4.77	5.06	4.88	6.9	7.97	6.58	0.65	4.07	2.73	2.48
Developmental stage	Description	Gene_ID	Egg-1	Egg-2	Egg-3	aver-Egg	L1-1	L1-2	L1-3	aver-L1	L2-1	L2-2	L2-3	aver-L2	L3-1	L3-2	L3-3	aver-L3	L4-1	L4-2	L4-3	aver-L4	L5-1	L5-2	L5-3	aver-L5	Adult-1	Adult-2	Adult-3	aver-Adult
L3	Amino acid metabolism	Q1695_003073	203.18	253.57	164.29	207.01	619.66	707.43	645.5	657.53	895.57	897.9	935.8	909.76	96.97	83.92	58.08	79.66	157.39	140.45	172.7	156.85	86.33	59.12	92.08	79.18	143.29	152.88	160.62	152.26
		Q1695_003088	6.08	2.08	6.64	4.93	27.73	33.01	32.23	30.99	28.52	35.02	22.84	28.79	32.43	25.46	27.47	28.45	13.62	10.22	14.64	12.83	2.76	3.67	2.86	3.1	0.83	0.92	0.67	0.81
		Q1695_004889	298.3	195.28	295.09	262.89	3085.71	3316.45	3423.5	3275.22	4743	4696.3	4561.51	4666.94	479.46	507.59	491.94	493	1288.19	1061.83	1199.51	1183.18	596.55	507.62	788.73	630.97	1218.17	1188.47	1241.71	1216.12
		Q1695_009403	981.48	1195.32	1027.64	1068.15	95.19	90.77	84.73	90.23	67.03	71.59	76.55	71.72	3.62	5.26	2.77	3.88	46.97	50.66	38.07	45.23	92.83	93	96.05	93.96	99.64	92.67	108.58	100.3
		Q1695_010960	0.1	0.34	0.19	0.21	0.63	1.13	1.05	0.94	0.88	0.43	1.34	0.88	4.47	4.36	5.42	4.75	1.46	1.24	1.38	1.36	16.26	9.56	11.26	12.36	3.53	3.53	3.41	3.49
		Q1695_013427	82.56	48.26	76.66	69.16	462.53	551.48	465.7	493.24	457.36	520.2	471.41	482.99	106.29	107.24	111.6	108.38	414.85	361.11	387.59	387.85	276.98	277.93	266.15	273.69	207.04	186.61	210.28	201.31
		Q1695_014715	90.59	66.41	97	84.67	300	375.62	369.75	348.46	277.63	305.02	344.97	309.21	26.98	21.63	24.34	24.32	121.52	112.77	112.48	115.59	122.06	134.21	122.55	126.27	107.68	115.52	125.58	116.26
		Q1695_015008	313.2	243.88	282.73	279.94	694.23	698.8	784.75	725.93	633.9	661.48	793.25	696.21	380.32	371.91	331.91	361.38	1020.28	950.32	1052.49	1007.7	928.28	959.94	927.2	938.47	486.23	528.54	511.47	508.75
		Q1695_001749	5.42	5.78	7.5	6.23	31.65	36.09	32.13	33.29	28.19	36.33	21.62	28.71	2.65	4.01	4.19	3.62	26.5	29.5	26.9	27.63	20.25	20.6	18.67	19.84	16.48	19.4	16.08	17.32
		Q1695_011760	70.31	56.87	71.8	66.33	334.13	408.74	306.25	349.71	375.4	382.45	291.99	349.95	67.58	73.26	66.37	69.07	630	519.42	585.6	578.34	189.92	194.83	145.75	176.83	197.03	170.79	176.06	181.29
		Q1695_001269	6.1	11.41	11.99	9.83	193.88	204.47	173.84	190.73	241.91	264.03	284.86	263.6	238.65	211.32	198.48	216.15	754.36	602.49	683.82	680.22	487.58	455.79	495.86	479.74	112.02	103.13	75.59	96.91
		Q1695_012000	17.04	12.5	17.83	15.79	1682.6	1645.38	1998.82	1775.6	1491	1806.15	1679.06	1658.74	8.91	15.19	13.24	12.45	377.13	382.24	403.98	387.78	179.67	175.54	308.62	221.28	1323.9	1552.55	1628.42	1501.62
		Q1695_000091	14.39	7.13	13.96	11.83	47.2	64.06	51.27	54.18	64.98	80.5	60.29	68.59	21.86	18.17	16.59	18.87	78.24	79.38	79.49	79.04	67.19	53.01	67.12	62.44	14.38	16.98	13.79	15.05
		Q1695_016219	2.53	3.24	3.99	3.25	83.43	92.43	99.88	91.91	68.8	79.74	96.89	81.81	0.61	1.5	0.87	0.99	51.09	58.45	52.42	53.99	26.1	26.85	30.09	27.68	30.33	29.27	37.58	32.39
		Q1695_000181	13.9	16.5	15.07	15.16	50.36	55.22	47.95	51.18	78.89	70.42	77.66	75.66	20.61	19.96	20.39	20.32	259.91	257.76	262.65	260.11	433.41	485.81	473.93	464.38	300.58	338.96	366.64	335.39
		Q1695_005373	21.74	6.92	22.5	17.05	78.76	83.39	72.84	78.33	64.03	54.85	74.57	64.48	23.71	23.68	27.05	24.81	31.4	33.68	35.16	33.41	28.26	24.7	27.8	26.92	67.75	73.31	83.07	74.71
		Q1695_010135	0.98	0.48	2.19	1.22	91.85	96.93	92.38	93.72	101.84	101.23	81.17	94.75	0.26	0.12	0.87	0.42	104.18	144.61	97.46	115.42	104.7	108.5	109.82	107.67	27.37	20.62	17.11	21.7
		Q1695_009397	176.04	68.95	115.41	120.13	607.38	859.87	827.31	764.85	428.33	483.95	433.83	448.7	246.3	271.67	222.32	246.76	1141.9	1213.17	1195.94	1183.67	804.28	730.1	534.61	689.66	575.64	483.02	645.08	567.91
	Glycometabolism	Q1695_013693	69.17	50.25	72.77	64.06	61.12	69.1	55.06	61.76	43.64	46.72	36.25	42.2	16.96	19.47	17.71	18.05	77.62	93.56	79.62	83.6	63.27	58.84	45.54	55.88	81.84	88.73	84.99	85.19
		Q1695_007520	14.21	7.47	11.31	11	7.17	6.44	6.35	6.65	4.98	7.25	6.74	6.32	16.61	15.67	17.28	16.52	103.36	110.2	87.07	100.21	34.87	34.61	39.11	36.2	90.53	92.76	97.75	93.68
		Q1695_008105	65.84	1.4	66.61	44.62	1851	1986.61	2268.75	2035.45	2022	2057.81	2188.73	2089.51	21.29	26.45	22.98	23.57	3325.14	3245.81	3165.76	3245.57	2743	3455.38	2533.11	2910.5	58.35	50.58	44.76	51.23
		Q1695_003514	16.8	9.74	19.19	15.24	105.77	111.61	112.38	109.92	79.62	93.84	89.96	87.81	54.36	43.76	36.96	45.03	20.56	18.14	25.06	21.25	17.27	12.72	21.78	17.26	47.44	42.55	56.09	48.69
	Lipid metabolism	Q1695_010310	16.28	0	15.48	10.59	107.26	108.89	100.13	105.43	41.22	30.16	31.42	34.27	6.38	8.87	5.91	7.05	86.69	93.9	87.85	89.48	98.94	156.59	113.42	122.98	14.1	32.71	31.02	25.94
		Q1695_011218	2.38	0	3.55	1.98	72.82	81.63	79.04	77.83	72.59	89.98	87.57	83.38	1.65	0.95	1.22	1.27	33.96	25.91	30.77	30.21	31.23	29.38	42.41	34.34	13.23	14.24	10.53	12.67
		Q1695_015008	313.2	243.88	282.73	279.94	694.23	698.8	784.75	725.93	633.9	661.48	793.25	696.21	380.32	371.91	331.91	361.38	1020.28	950.32	1052.49	1007.7	928.28	959.94	927.2	938.47	486.23	528.54	511.47	508.75
		Q1695_015586	2519.31	75.35	2414.66	1669.77	11169.2	13859.9	14816.1	13281.7	5935.11	5868.06	5096.02	5633.06	2762.78	2916.69	2615.22	2764.9	18683.5	18121.9	18252.2	18352.5	17518.7	23057.2	13895.7	18157.2	3018.86	4840	5348.51	4402.46
		Q1695_013427	82.56	48.26	76.66	69.16	462.53	551.48	465.7	493.24	457.36	520.2	471.41	482.99	106.29	107.24	111.6	108.38	414.85	361.11	387.59	387.85	276.98	277.93	266.15	273.69	207.04	186.61	210.28	201.31
		Q1695_015058	17.35	3.32	13.56	11.41	51.3	46.69	25.11	41.03	103.88	67.65	25.18	65.57	11.03	9.18	8.08	9.43	135.79	148.21	112.17	132.06	144.49	155	108.72	136.07	26.4	20.6	44.45	30.48
		Q1695_007127	4.33	0.34	3.43	2.7	17.11	23.75	15.62	18.83	28.8	23.74	22.21	24.92	10.97	9.72	8.22	9.64	45.94	43.69	49.93	46.52	55	66.08	53.13	58.07	20.28	15.68	16.95	17.64
		Q1695_001896	2.02	0.82	3.4	2.08	3.04	2.33	2.7	2.69	1.62	1.83	1.64	1.7	0	0.64	0.35	0.33	15.15	10.48	11.64	12.42	15.54	7.51	31.42	18.16	105.74	97.97	106.96	103.56
Adult	Amino acid metabolism	Q1695_011995	27.68	5.45	28.72	20.62	331.02	249.22	338.29	306.18	196.75	261.67	262.39	240.27	1.13	2.88	0.78	1.6	4.29	9.55	6.59	6.81	54.3	38.37	58.5	50.39	17.86	15.38	16.53	16.59
		Q1695_009708	7.99	2.39	8.96	6.45	6.26	9.18	10.05	8.5	19.15	16.27	13.3	16.24	53.65	47.06	56.33	52.35	38.38	38.31	36.16	37.62	141.06	40.15	43.18	74.8	13	12.86	14.46	13.44
		Q1695_013813	0.06	0.06	0	0.04	0	0	0	0	0.06	0.3	0.74	0.37	1.48	0.22	0.64	0.78	0.09	0.3	0.53	0.31	580.48	168.52	289.97	346.32	36.92	38.63	29.28	34.94
		Q1695_001290	317.28	218.87	288.88	275.01	392.67	322.3	257.02	324	551.83	588.36	628.41	589.53	34.06	28.02	32.64	31.57	168.09	163.73	154.41	162.08	31.97	41.39	38.81	37.39	39.95	52.56	43.31	45.27
		Q1695_015895	1.92	0.52	1.08	1.17	0.24	0.26	0	0.17	0	0	0.33	0.11	0.81	0	0.16	0.32	0.95	1.44	1.76	1.38	149.4	76.75	90.26	105.47	19.19	15.85	16.03	17.02
	Glycometabolism	Q1695_007602	0.62	0.59	1.4	0.87	0.16	0.25	0.95	0.45	0.16	0.24	0.36	0.25	0.1	1.29	0.11	0.5	0	0.1	0	0.03	210.76	71.49	119.66	133.97	13.97	14.84	7.14	11.98
		Q1695_003706	1.09	0.51	1.45	1.02	0.74	0	0.55	0.43	0.29	0.49	0.56	0.45	1.28	1.77	1.56	1.54	1.47	1.14	0.63	1.08	4.79	2.82	7.13	4.91	18.56	16.44	12.16	15.72
		Q1695_009289	0	0.64	0.33	0.32	0.08	0.08	0	0.05	0.62	0.3	0.14	0.35	0.89	1.21	1.31	1.14	0	0.39	0.49	0.29	100.93	58.48	77.98	79.13	10.03	15.66	13.49	13.06
		Q1695_011116	0.4	0.29	0.36	0.35	0.53	0.29	0.4	0.41	6.2	1.64	2.45	3.43	12.08	20.02	20.48	17.53	25.07	19.83	31.96	25.62	80.11	68	90.47	79.53	20.97	17.7	15.89	18.19
		Q1695_007338	5296.06	6051.1	5095.59	5480.92	231.99	220.32	134.03	195.45	64.58	49.2	25.81	46.53	0	0.85	1.37	0.74	58	40.46	38.58	45.68	6.54	5.46	5.49	5.83	13.6	15.43	15.55	14.86
		Q1695_008827	0	0	0	0	0	0	0	0	0	0	0	0	0	0	0	0	0	0	0	0	114.8	40.09	45.41	66.77	2.9	6.21	3.46	4.19
		Q1695_010438	0.78	0	0	0.26	0	0	0	0	0	0	0	0	0	0	0	0	2.19	2.56	6.8	3.85	247.25	282.24	262.84	264.11	5.42	6.98	6.91	6.44
	Lipid metabolism	Q1695_013033	1.72	1.97	2.56	2.08	1.09	0.94	1.44	1.16	2.12	1.97	1.13	1.74	0.55	1.22	1.09	0.95	30.29	26.79	32.29	29.79	63.41	64.57	61.32	63.1	16.74	15.31	16.17	16.07
		Q1695_010437	0.57	0.53	1.18	0.76	0	0	0	0	0	0	0.08	0.03	0	0.31	0.11	0.14	0.38	0.11	0.76	0.42	45.88	30.84	30.03	35.58	10.04	9.06	9.77	9.62
		Q1695_014477	11.99	14.18	12.1	12.76	14.21	19.29	16.7	16.73	16.51	18.6	16.68	17.26	13.97	6.28	8.75	9.67	13.28	14.43	14.03	13.91	45.03	30.96	25.58	33.86	2.83	5.83	5.67	4.78
