# Supplementary material for: Nb-FAR-1: A key developmental protein affects lipid droplet accumulation and cuticle formation in Nippostrongylus brasiliensis
Source: PLoS Negl Trop Dis. 2025 Jan 17;19(1):e0012769. doi: 10.1371/journal.pntd.0012769 (PMC11741380; doi:10.1371/journal.pntd.0012769)
Supplement: S7 Table — (XLSX) [file pntd.0012769.s007.xlsx]

## Sheet: S7 Table
S7 Table Expression pattern of cuticle-related genes in N. brasiliensis with Nb-far-1 RNAi and across developmental stages (FPKM)
Description	Gene_ID	L3_WT_1	L3_WT_2	L3_WT_3	aver_L3_WT	L3_EV_1	L3_EV_2	L3_EV_3	aver_L3_EV	L3_310_1	L3_310_2	L3_310_3	aver_L3_310	Adult_WT_1	Adult_WT_2	Adult_WT_3	aver_Adult_WT	Adult_EV_1	Adult_EV_2	Adult_EV_3	aver_Adult_EV	Adult_310_1	Adult_310_2	Adult_310_3	aver_Adult_310
Collagen	Q1695_000982	7.28	0.99	1.66	3.31	3.96	3.29	2.7	3.32	1.05	2.21	2.29	1.85	259.95	283.6	212.81	252.12	289.18	634.97	403.71	442.62	165.94	291.56	132.42	196.64
	Q1695_008249	3.74	0.55	0.58	1.62	0.65	0.72	0.57	0.65	0.41	0.49	2.24	1.05	18.43	1.1	0.34	6.62	19.69	238.83	70.73	109.75	1.17	1.54	0.86	1.19
	Q1695_007494	1.02	0	0	0.34	0.26	0.61	0.38	0.42	0	0	0.26	0.09	23.55	16.93	21.52	20.67	26.37	28.79	30.52	28.56	14.58	19.82	12.81	15.74
	Q1695_012568	9.15	13.49	12.74	11.79	19.74	17.56	18.09	18.46	15.81	19.91	14.71	16.81	110.22	146.39	83.44	113.35	179.86	241.05	191.62	204.18	85.13	104.63	83.31	91.02
	Q1695_010131	0.14	0.07	0	0.07	0.07	0.17	0.05	0.1	0	0	0	0	23.05	33.39	14.71	23.72	12.9	27.19	26.4	22.16	1.03	11.65	13.66	8.78
	Q1695_008248	0	0	0	0	0	0	0	0	0	0	0	0	109.82	135.52	109.49	118.28	138.75	309.15	217.86	221.92	89.49	149.73	70.29	103.17
	Q1695_012526	1.41	0.3	0.5	0.74	2.14	0.96	1.26	1.45	0.85	0.47	1.15	0.82	36.56	18.91	20.23	25.23	13.62	32.3	33.27	26.4	2.82	14.56	14.72	10.7
	Q1695_007161	0.66	0.14	0.94	0.58	0.4	0.74	1.77	0.97	0.53	0.38	0.81	0.57	206.62	241.32	143.66	197.2	335.27	571.29	434.07	446.88	176.46	182.01	207.52	188.67
Description	Gene_ID	Egg-1	Egg-2	Egg-3	aver-Egg	L1-1	L1-2	L1-3	aver-L1	L2-1	L2-2	L2-3	aver-L2	L3-1	L3-2	L3-3	aver-L3	L4-1	L4-2	L4-3	aver-L4	L5-1	L5-2	L5-3	aver-L5	Adult-1	Adult-2	Adult-3	aver-Adult
Collagen	Q1695_000982	13.8	7.57	12.82	11.4	2075.46	1541.6	1622.26	1746.44	698.43	778.73	837.24	771.47	11.05	13.18	16.69	13.64	6258.99	6600.16	6113.37	6324.17	12431.2	10045.6	17270.1	13248.9	591.34	347.36	275.23	404.64
	Q1695_008249	1.88	2.21	1.41	1.83	8.98	2.74	3.2	4.97	2.19	1.63	1.76	1.86	0	0.2	6.26	2.15	1469.02	1815.35	1892.08	1725.48	12638.3	8702.23	21332	14224.2	161.14	74.74	47.08	94.32
	Q1695_007494	1.85	0.34	2.09	1.43	1.09	1.18	0.63	0.97	0.33	0.16	0	0.16	0	0	1.69	0.56	2099.18	2405.38	1835.95	2113.5	3255.45	3924.99	2821.29	3333.91	9.44	8.26	8.61	8.77
	Q1695_012568	5.95	6.32	5.71	5.99	8392.25	7982.29	9267.64	8547.39	13049.2	14128.2	10934.8	12704.1	68.7	59.64	78.98	69.11	19466.8	20991.6	19001.1	19819.8	34448	34141.9	37438.4	35342.8	188.82	204.45	181.6	191.62
	Q1695_010131	0	0	0	0	6.57	7.85	7.33	7.25	4.92	3.7	12.26	6.96	0.66	0.83	0	0.5	139.44	92.11	119.67	117.07	74.51	62.84	79.47	72.27	10.03	9.93	8.75	9.57
	Q1695_008248	0	0	0.56	0.19	0	1.03	0.32	0.45	0.51	1.47	0.44	0.81	0	0	0	0	1240.5	1319.6	1507.03	1355.71	420.85	947.52	757.18	708.52	418.44	284.54	231.11	311.36
	Q1695_012526	0.37	0.16	1.13	0.55	1.35	2.66	1.75	1.92	0.44	1.11	1.54	1.03	4.39	2.08	2.83	3.1	216	248.35	266	243.45	264.34	299.75	461.49	341.86	24.23	14.31	13.14	17.23
	Q1695_007161	2.27	2.99	1.17	2.14	1.14	1.77	2.65	1.85	7	7.45	4.25	6.23	0.66	1.04	9.83	3.84	8778.33	9623.11	9865.08	9422.17	17074.7	14394	24644.1	18704.3	212.35	176.87	169.62	186.28
